# Supplementary material for: Solketal Removal from Aqueous Solutions Using Activated Carbon and a Metal–Organic Framework as Adsorbents
Source: Materials (Basel). 2021 Nov 13;14(22):6852. doi: 10.3390/ma14226852 (PMC8623111; doi:10.3390/ma14226852)
Supplement: Supplementary file 1 [file materials-14-06852-s001.zip]

Archive with 1 entries (1 files):
- materials-1451248-SI.pdf
